# Supplementary material for: Dads at Mealtimes: Associations between Food Security, Household and Work Chaos, and Paternal Feeding Practices among Australian Fathers Living with Disadvantage
Source: Nutrients. 2024 Jan 8;16(2):205. doi: 10.3390/nu16020205 (PMC10820457; doi:10.3390/nu16020205)
Supplement: Supplementary file 1 [file nutrients-16-00205-s001.zip]

Archive with 1 entries (1 files):
- nutrients-2797272-supplementary.pdf
